# Supplementary material for: Ookinete-Specific Genes and 18S SSU rRNA Evidenced in Plasmodium vivax Selection and Adaptation by Sympatric Vectors
Source: Front Genet. 2020 Feb 21;10:1362. doi: 10.3389/fgene.2019.01362 (PMC7047961; doi:10.3389/fgene.2019.01362)
Supplement: Supplementary file 8 [file Table_2.xlsx]

## Sheet: Hoja1
Supplementary Table S2. Individual vector infectivity outcomes and genetic data of P. vivax isolates from this study.																	gene/protein polymorphism
		An. albimanus		An. pseudopunctipennis		Statistics		An. albimanus		An. pseudopunctipennis		Statistics			Locus:	1	2	3	4	5	6	7	8	9	10	11	12	13	14	15	16	17	18
sample code	Date of sample collection/ experiment	Number of mosquitos examined	Prop. Infected	Number of mosquitos examined	Prop. Infected	Chi-square	P-value	Median oocyst numbers	IQR	Median oocyst numbers	IQR	P value (unpaired two-sample Wilcoxon rank-sum (Mann-Whitney) test)	CSPr: infected blood by PCR-RFLP	CSPr: salivary gland sporozoites*	Haplotype	18S rRNA type S	Pvs25 codon 87	Pvs25 codon 130	Pvs28 codon 87	Pvs28 codon 110	Pvs28 (#repeats)	Chitinase	SOAP codon 35	SOAP codon 74	CTRP In/del (type of repeat)	CTRP codon 888	CTRP codon 1012 ( synonymous)	CTRP codon 1754	CTRP codon 1755	CelTOS codon 37 (synonymous)	CelTOS codon 118	CelTOS codon 178	CelTOS codon 179
															Sal I strain (reference):	rV2	Gln	Ile	Asn	Tyr	6	chit1	aac	Met	1	Met	gaa	Cis	Arg	cgg	Val	Lys	Gly
8701	2001-12-04	20	0.9	15	0	27.79	0	6	10	0	0	0	vk210a	vk210a	H1	rV2	Gln	Ile	Asn	Tyr	6	chit1	aac	Met	2	Met	gaa	Cis	Arg	agg	Val	Thr	Gly
6001	2001-06-14	25	0.8	0	ND			84	55				vk210a	vk210a	H2	rV2	Gln	Ile	Asn	Tyr	6	chit1	aac	Met	3	Met	gaa	Cis	Arg	agg	Val	Lys	Gly
7401	2001-08-14	25	0.88	0	ND			92.5	65.5				vk210a	vk210	H3	rV2	Gln	Ile	Asn	Tyr	6	chit1	aat	Met	1	Met	gaa	Cis	Arg	agg	Val	Lys	Gly
2105	2005-07-05	25	0.88	25	0	39.28	0	20	17	0	0	0	vk210a	vk210	H4	rV2	Gln	Ile	Asn	Tyr	6	chit1	aac	Met	2	Met	gaa	Cis	Arg	agg	Val	Lys	Gly
8203	2003-09-22	55	0.418182	41	0	22.54	0	9	14.5	0	0	0	vk210a	vk210	H5	rV2	Gln	Ile	Asn	Tyr	6	chit1	aat	Met	3	Met	gaa	Cis	Arg	agg	Val	Lys	Gly
15202	2002-09-04	20	0.55	46	0	30.36	0	5	7	0	0	0	vk210a	vk210a	H6	rV2	Gln	Ile	Asn	Tyr	6	chit1	aat	Met	4	Met	gag	Cis	Arg	agg	Leu	Thr	Arg
2804	2004-04-29	10	0.8	60	0.0833333	29.11	0	79	100	2	7	0.0127	vk210a	vk210a	H7	rV2	Gln	Ile	Asn	Tyr	6	chit1	aac	Val	4	Met	gag	Cis	Ser	agg	Val	Lys	Gly
14202	2002-07-04	25	0.2	10	0.8	11.01	0.001	10	45	37	24.5	0.4195	vk210b	vk210b	H8	rV1	Gln	Thr	Asp	Asn	5	chit1	aac	Val	2	Lys	gaa	Gly	Arg	agg	Val	Lys	Gly
1303	2001-02-04	10	0	15	0.666667	11.11	0.001	0	0	30.5	23	0.0017	vk210	vk210	H8	rV1	Gln	Thr	Asp	Asn	5	chit1	aac	Val	2	Lys	gaa	Gly	Arg	agg	Val	Lys	Gly
2103	2003-02-13	25	0.04	20	0.6	16.96	0	3	0	40.5	50	0.1405	vk210b	vk210b	H8	rV1	Gln	Thr	Asp	Asn	5	chit1	aac	Val	2	Lys	gaa	Gly	Arg	agg	Val	Lys	Gly
8303	2003-10-06	102	0.0294118	40	0.625	64.38	0	8	5.5	10	16	0.7659	vk210b	vk210b	H8	rV1	Gln	Thr	Asp	Asn	5	chit1	aac	Val	2	Lys	gaa	Gly	Arg	agg	Val	Lys	Gly
0503	2003-01-17	25	0	16	0.6875	23.48	0	0	0	7	3.5	0	vk210	ND	H8	rV1	Gln	Thr	Asp	Asn	5	chit1	aac	Val	2	Lys	gaa	Gly	Arg	agg	Val	Lys	Gly
4904	2004-07-07	20	0.45	18	0.888889	8.1	0.004	1	2	35	16	0.0088	vk247	vk247	H8	rV1	Gln	Thr	Asp	Asn	5	chit1	aac	Val	2	Lys	gaa	Gly	Arg	agg	Val	Lys	Gly
0603	2003-01-20	16	0	40	0.125	2.19	0.138	0	0	1	4	0.1424	vk210b	210	H8	rV1	Gln	Thr	Asp	Asn	5	chit1	aac	Val	2	Lys	gaa	Gly	Arg	agg	Val	Lys	Gly
4603	2003-05-26	25	0.32	30	0.5	1.81	0.178	21.5	61.5	24	33.5	0.897	vk210b	vk210b	H8	rV1	Gln	Thr	Asp	Asn	5	chit1	aac	Val	2	Lys	gaa	Gly	Arg	agg	Val	Lys	Gly
2003	2003-02-11	25	0.08	31	0.548387	13.54	0	7.5	13	41	86	0.0539	vk247	vk247	H9	rV1	Gln	Thr	Asp	Asn	5	chit2	aac	Val	2	Lys	gaa	Gly	Arg	agg	Val	Lys	Gly
2903	2003-03-31	65	0.015	31	0.322581	22.55	0	1	0	3	3	0.2539	vk210a	vk210a	H9	rV1	Gln	Thr	Asp	Asn	5	chit2	aac	Val	2	Lys	gaa	Gly	Arg	agg	Val	Lys	Gly
16902	2002-12-16	10	0.3	6	0.833333	4.266	0.039	1	0.5	3	7	0.2662	vk247	vk247	H9	rV1	Gln	Thr	Asp	Asn	5	chit2	aac	Val	2	Lys	gaa	Gly	Arg	agg	Val	Lys	Gly
7302	2002-05-17	25	0.64	30	0.433333	2.33	0.126	20	14.5	17	21	0.2104	vk247	vk247	H10	rV1	Gln	Thr	Asp	Asn	5	chit2	aac	Val	2	Lys	gaa	Gly	Arg	cgg	Val	Lys	Gly
7503	2003-06-30	55	0	7	0.428571	24.77	0	0	0	18	18.5	0	vk247	vk247	H11	rV1	Lys	Thr	Asp	Asn	5	chit1	aac	Val	2	Lys	gaa	Gly	Arg	agg	Val	Lys	Gly
3004	2004-05-04	15	0.133333	30	0.866667	22.87	0	33.5	65	54	31	0.655	vk247	vk247	H11	rV1	Lys	Thr	Asp	Asn	5	chit1	aac	Val	2	Lys	gaa	Gly	Arg	agg	Val	Lys	Gly
5703	2003-06-02	35	0	20	0.3	11.78	0.001	0	0	4.5	5	0.0007	vk247	vk247	H11	rV1	Lys	Thr	Asp	Asn	5	chit1	aac	Val	2	Lys	gaa	Gly	Arg	agg	Val	Lys	Gly
0705	2005-03-03	51	0	40	0.75	57.06	0	0	0	31	47	0	vk247	vk247	H11	rV1	Lys	Thr	Asp	Asn	5	chit1	aac	Val	2	Lys	gaa	Gly	Arg	agg	Val	Lys	Gly
8101	2001-09-25	25	0.36	10	0.9	8.338	0.004	12	7	47	52	0.0031	vk247	vk247	H12	rV1	Lys	Thr	Asp	Asn	5	chit2	aac	Val	2	Lys	gaa	Gly	Arg	agg	Val	Lys	Gly
0505	2005-02-21	40	0.025	15	0.866667	40.72	0	4	0	24	18	0.1069	vk247	vk247	H12	rV1	Lys	Thr	Asp	Asn	5	chit2	aac	Val	2	Lys	gaa	Gly	Arg	agg	Val	Lys	Gly
0504	2004-01-26	25	0.56	25	0.56	0	1	5	8	9	7	0.0403	vk247	vk247	H12	rV1	Lys	Thr	Asp	Asn	5	chit2	aac	Val	2	Lys	gaa	Gly	Arg	agg	Val	Lys	Gly
4304	2004-06-01	10	0.7	30	0.733333	0.0418	0.838	6	12	17	13	0.1385	vk210a	vk210a	H12	rV1	Lys	Thr	Asp	Asn	5	chit2	aac	Val	2	Lys	gaa	Gly	Arg	agg	Val	Lys	Gly
3404	2004-05-07	10	0.4	5	0.4	0	1	3	18	12.5	9	0.3476	vk210a	vk210a	H12	rV1	Lys	Thr	Asp	Asn	5	chit2	aac	Val	2	Lys	gaa	Gly	Arg	agg	Val	Lys	Gly
8103	2003-08-15	100	0.02	40	0.775	90.4	0	32	62	49	49.5	0.4501	vk247	vk247	H13	rV1	Lys	Thr	Asp	Asn	5	chit2	aac	Val	2	Lys	gaa	Gly	Arg	cgg	Val	Lys	Gly
													Genetic diversity at each locus:			0.527	0.362	0.527	0.527	0.527	0.527	0.439	0.362	0.538	0.527	0.142	0.527	0.263	0.659	0.362	0.142	0.263	0.142
ND, not determined
* determined by Indirect immunofluorescence (Gonzalez-Ceron L et al., Exp Parasitol. 1998 Nov;90(3):203-11) or western blot analysis ( Gonzalez-Ceron L et al., Malar J. 2013 Jul 15;12:243. doi: 10.1186/1475-2875-12-243)
None sequence from this study was identical to Sal I sequence
Compared to the Sal-I trains sequence, mutations and aminoacid changes are indicated in bold
See also Table 1
