# Supplementary material for: Ookinete-Specific Genes and 18S SSU rRNA Evidenced in Plasmodium vivax Selection and Adaptation by Sympatric Vectors
Source: Front Genet. 2020 Feb 21;10:1362. doi: 10.3389/fgene.2019.01362 (PMC7047961; doi:10.3389/fgene.2019.01362)
Supplement: Supplementary file 10 [file Table_4.xlsx]

## Sheet: Hoja1
Supplementary Table S4 Information of the concatenated ookinete specific-gene sequences used in this study
		gene fragment (nucleotides coordinates)
		concatenated sequence-SM	concatenated sequence-G
gene	ctrp	2305 - 3114	2305 - 3077
		5077 - 5434	NI
	Pvs25	187 - 540	187 - 540
	Pvs28	88 - 507	88 - 507
	soap	70 - 450	70 - 450
	celtos	1 - 588	4 - 555
NI, not included
SM, southern Mexican parasites from this study
G, global parasites
