# Supplementary material for: Ookinete-Specific Genes and 18S SSU rRNA Evidenced in Plasmodium vivax Selection and Adaptation by Sympatric Vectors
Source: Front Genet. 2020 Feb 21;10:1362. doi: 10.3389/fgene.2019.01362 (PMC7047961; doi:10.3389/fgene.2019.01362)
Supplement: Supplementary file 11 [file Table_5.xls]

## Sheet: Hoja1
Supplementary Table S5 Comparison of the single nucleotide polymorphisms of Mexican and worldwide P. vivax isolates; concatenated multi-gene fragment of 2478 nucleotides
			1																				771
Haplotype	origin and number of Isolates	n	PvCTRP (nt. 2305-3077 nt) 771bp																					Pvs25 (nt. 772-1125) 351bp																		Pvs28 (nt. 1126-1545) 420bp
			codons
			817			888			890			933			986			1012			1022			87			97			130			131			132			149			53			54			75
			Salvador I , H1 haplotype, PVX_095475*
			g	a	c	a	t	g	g	a	t	c	a	g	g	c	a	g	a	a	g	g	g	c	a	g	g	a	g	a	t	c	c	a	a	a	g	t	a	a	a	c	t	g	g	c	a	a	c
			tree letter aminoacid codes
			Asp			Met			Asp			Gln			Ala			Glu			Gly			Gln			Glu			Ile			Gln			Ser			Lys			Leu			Ala			Thr
			nucleotide changes
			110			323			328			457			616			696s			725			844			874			974			976			979			1032			1192			1194			1232
H2	Belem strain*/Colombia (3)*	4	.	.	.	.	.	.	.	.	.	.	.	.	.	.	.	.	.	g	.	.	.	.	.	.	.	.	.	.	.	.	.	.	.	.	.	.	.	.	.	.	.	.	.	.	.	.	.
H3	Colombia (2)*	2	.	.	.	.	.	.	.	.	.	.	.	.	.	.	.	.	.	g	.	.	.	.	.	.	.	.	.	.	.	.	.	.	.	.	.	.	.	.	.	.	.	.	.	.	.	.	.
H4	Colombia (2)/Peru (1)*	3	.	g	.	.	.	.	.	.	.	.	.	.	.	.	.	.	.	.	.	.	.	.	.	.	.	.	.	.	.	.	.	.	.	.	.	.	.	.	.	.	.	.	.	.	.	.	.
H5	Colombia (3)/Peru (5)*/Mexico (2)A	10	.	.	.	.	.	.	.	.	.	.	.	.	.	.	.	.	.	.	.	.	.	.	.	.	.	.	.	.	.	.	.	.	.	.	.	.	.	.	.	.	.	.	.	.	.	.	.
H6	Colombia (1)*/Peru (3)*	4	.	.	.	.	.	.	.	.	.	.	.	.	.	.	.	.	.	g	.	.	.	a	.	.	.	.	.	.	.	.	.	.	.	.	.	.	.	.	.	.	.	.	.	.	.	.	.
H7	Colombia (2)*	2	.	.	.	.	.	.	a	.	.	.	.	.	.	.	.	.	.	.	.	.	.	.	.	.	.	.	.	.	.	.	.	.	.	.	.	.	.	.	.	.	.	.	.	.	.	.	.
H8	Colombia (1)*	1	.	.	.	.	.	.	.	.	.	.	.	.	.	.	.	.	.	.	.	.	.	.	.	.	.	.	.	.	.	.	.	.	.	.	.	.	.	.	.	.	.	.	.	.	.	.	.
H9	Colombia (1)*/ Mexico (1)*(2)A	4	.	.	.	.	.	.	.	.	.	.	.	.	.	.	.	.	.	.	.	.	.	.	.	.	.	.	.	.	.	.	.	.	.	.	.	.	.	.	.	.	.	.	.	.	.	.	.
H10	Colombia (1)*	1	.	.	.	.	.	.	.	.	.	.	.	.	.	.	.	.	.	.	.	.	.	a	.	.	.	.	.	.	.	.	.	.	.	.	.	.	.	.	.	.	.	.	.	.	.	.	.
H11	Colombia (1)*	1	.	.	.	.	.	.	.	.	.	.	.	.	.	.	.	.	.	.	.	.	.	.	.	.	.	.	.	.	.	.	.	.	.	.	.	.	.	.	.	.	.	.	.	.	.	.	.
H12	Colombia (1)*	1	.	g	.	.	.	.	.	.	.	.	.	.	.	.	.	.	.	.	.	.	.	.	.	.	.	.	.	.	.	.	.	.	.	.	.	.	.	.	.	.	.	.	.	.	.	.	.
H13	Colombia (1)*	1	.	.	.	.	.	.	.	.	.	.	.	.	.	.	.	.	.	g	.	.	.	a	.	.	.	.	.	.	.	.	.	.	.	.	.	.	.	.	.	.	.	.	.	.	.	.	.
H14	Mexico (4)*(9)B	13	.	.	.	.	a	.	.	.	.	.	.	.	.	.	.	.	.	.	.	.	.	a	.	.	.	.	.	.	c	.	.	.	.	.	.	.	.	.	.	.	.	.	.	.	.	.	.
H15	Mexico (3)*(11)B	14	.	.	.	.	a	.	.	.	.	.	.	.	.	.	.	.	.	.	.	.	.	.	.	.	.	.	.	.	c	.	.	.	.	.	.	.	.	.	.	.	.	.	.	.	.	.	.
H16	Mexico (1)A	1	.	.	.	.	.	.	.	.	.	.	.	.	.	.	.	.	.	g	.	.	.	.	.	.	.	.	.	.	.	.	.	.	.	.	.	.	.	.	.	.	.	.	.	.	.	.	.
H17	Mexico (1)A	1	.	.	.	.	.	.	.	.	.	.	.	.	.	.	.	.	.	g	.	.	.	.	.	.	.	.	.	.	.	.	.	.	.	.	.	.	.	.	.	.	.	.	.	.	.	.	.
H18	Mexico (1)B	1	.	.	.	.	a	.	.	.	.	.	.	.	.	.	.	.	.	.	.	.	.	a	.	.	.	.	.	.	c	.	.	.	.	.	.	.	.	.	.	.	.	.	.	.	.	.	.
H19	Mexico (1)A	1	.	.	.	.	.	.	.	.	.	.	.	.	.	.	.	.	.	.	.	.	.	.	.	.	.	.	.	.	.	.	.	.	.	.	.	.	.	.	.	.	.	.	.	.	.	.	.
H20	Mexico (1)*(1)B	2	.	.	.	.	a	.	.	.	.	.	.	.	.	.	.	.	.	.	.	.	.	.	.	.	.	.	.	.	c	.	.	.	.	.	.	.	.	.	.	.	.	.	.	.	.	.	.
H21	Mexico (1)*	1	.	.	.	.	.	.	.	.	.	.	.	.	.	.	.	.	.	g	.	.	.	.	.	.	.	.	.	.	.	.	.	.	.	.	.	.	.	.	.	.	.	.	.	.	.	.	.
H22	Peru (3)*	3	.	.	.	.	.	.	.	.	.	.	.	.	.	.	.	.	.	.	.	.	.	.	.	.	.	.	.	.	.	.	.	.	.	.	.	.	.	.	.	.	.	.	.	.	.	.	.
H23	Peru (3)*	3	.	.	.	.	.	.	.	.	.	.	.	.	.	.	.	.	.	.	.	.	.	a	.	.	.	.	.	.	.	.	.	.	.	.	.	.	.	.	.	.	.	.	.	.	.	.	.
H24	Peru (2)*	2	.	.	.	.	.	.	.	.	.	.	.	.	.	.	.	.	.	g	.	.	.	a	.	.	.	.	.	.	.	.	.	.	.	.	.	.	.	.	.	.	.	.	.	.	.	.	.
H25	Peru (2)*	2	.	.	.	.	.	.	.	.	.	.	.	.	.	.	.	.	.	g	.	.	.	.	.	.	.	.	.	.	.	.	.	.	.	.	.	.	.	.	.	.	.	.	.	.	.	.	.
H26	Peru (2)*	2	.	.	.	.	.	.	.	.	.	.	.	.	.	.	.	.	.	.	.	.	.	.	.	.	.	.	.	.	.	.	.	.	.	.	.	.	.	.	.	.	.	.	.	.	.	.	.
H27	Peru (1)*	1	.	g	.	.	.	.	.	.	.	.	.	.	.	.	.	.	.	.	.	.	.	.	.	.	.	.	.	.	.	.	.	.	.	.	.	.	.	.	.	.	.	.	.	.	.	.	.
H28	Peru (1)*	1	.	.	.	.	.	.	.	.	.	.	.	.	.	.	.	.	.	.	.	.	.	a	.	.	.	.	.	.	.	.	.	.	.	.	.	.	.	.	.	.	.	.	.	.	.	.	.
H29	Peru (1)*	1	.	.	.	.	.	.	.	.	.	.	.	.	.	.	.	.	.	g	.	.	.	a	.	.	.	.	.	.	.	.	.	.	.	.	.	.	.	.	.	.	.	.	.	.	.	.	.
H30	Cambodia (1)*	1	.	.	.	.	.	.	.	.	.	.	.	.	.	.	.	.	.	g	.	.	.	.	.	.	c	.	.	.	c	.	.	.	.	.	.	.	.	.	.	.	.	.	.	.	.	.	.
H31	Chesson strain (1)*	1	.	.	.	.	.	.	.	.	.	.	.	.	.	.	.	.	.	g	.	.	.	.	.	.	c	.	.	.	c	.	.	.	.	.	.	.	.	.	.	.	.	.	.	.	.	.	.
H32	China (1)*	1	.	.	.	.	.	.	.	.	.	.	.	.	.	.	.	.	.	g	.	.	.	.	.	.	.	.	.	.	c	.	a	.	.	.	.	.	.	.	.	a	.	.	.	.	.	.	.
H33	China (1)*	1	.	.	.	.	.	.	.	.	.	.	.	.	.	.	.	.	.	g	.	.	.	.	.	.	.	.	.	.	c	.	a	.	.	.	.	.	.	.	.	.	.	.	.	.	.	.	a
H34	China (1)*	1	.	.	.	.	.	.	.	.	.	a	.	.	.	.	.	.	.	.	.	.	.	.	.	.	.	.	.	.	c	.	a	.	.	.	.	.	.	.	.	.	.	.	.	.	.	.	a
H35	China (1)*	1	.	.	.	.	.	.	.	.	.	.	.	.	a	.	.	.	.	.	.	.	.	.	.	.	.	.	.	.	c	.	a	.	.	.	.	.	.	.	.	a	.	.	.	.	.	.	.
H36	Madagascar (1)*	1	.	.	.	.	.	.	.	.	.	.	.	.	.	.	.	.	.	g	.	.	.	a	.	.	.	.	.	.	c	.	.	.	.	.	.	.	.	.	.	.	.	.	.	.	.	.	.
H37	Madagascar (1)*	1	.	.	.	.	.	.	.	.	.	.	.	.	.	.	.	.	.	g	.	.	.	.	.	.	c	.	.	.	c	.	.	.	.	.	.	.	.	.	.	.	.	.	.	.	.	.	.
H38	Madagascar (1)*	1	.	.	.	.	.	.	.	.	.	.	.	.	.	.	.	.	.	g	.	.	.	a	.	.	.	.	.	.	c	.	.	.	.	.	.	.	.	.	.	.	.	.	.	.	.	.	.
H39	NorthKorean (1)*	1	.	.	.	.	.	.	.	.	.	.	.	.	.	.	.	.	.	g		t		.	.	.	.	.	.	.	c	.	.	.	.	.	.	.	.	.	.	.	.	.	.	.	.	.	.
H40	Papua New Guinea (1)*	1	.	.	.	.	.	.	.	.	.	.	.	.	.	.	.	.	.	.	.	.	.	.	.	.	.	.	.	.	c	.	a	.	.	.	.	.	.	.	.	.	.	.	.	.	.	.	.
H41	Papua New Guinea (1)*	1	.	.	.	.	.	.	.	.	.	.	.	.	.	.	.	.	.	.	.	.	.	.	.	.	.	.	.	.	c	.	a	.	.	c			.	.	c	.	.		.	.		.	.
H42	Thailand (1)*	1	.	.	.	.	.	.	.	.	.	.	.	.	.	.	.	.	.	g	.	.	.	.	.	.	.	.	.	.	c	.	a	.	.	.	.	.	.	.	.	a	.	.	.	.	.	.	.
H43	Thailand (1)*	1	.	.	.	.	.	.	.	.	.	.	.	.	.	.	.	.	.	g	.	.	.	.	.	.	.	.	.	.	c	.	a	.	.	.	.	.	.	.	.	a	.	.	.	.	.	.	.
H44	Thailand (1)*	1	.	.	.	.	.	.	.	.	.	.	.	.	.	.	.	.	.	.	.	.	.	.	.	.	.	.	.	.	c	.	a	.	.	.	.	.	.	.	.	a	.	.	.	.	.	.	.
H45	Thailand (1)*	1	.	.	.	.	.	.	.	.	.	.	.	.	.	.	.	.	.	g	.	.	.	.	.	.	.	.	.	.	c	.	a	.	.	.	.	.	.	.	.	a	.	.	.	.	.	.	.
H46	Thailand (1)*	1	.	.	.	.	.	.	.	.	.	.	.	.	.	.	.	.	.	.	.	.	.	.	.	.	.	.	.	.	c	.	a	.	.	.	.	.	.	.	.	.	.	.	.	.	.	.	a
H47	Thailand (1)*	1	.	.	.	.	.	.	.	.	.	.	.	.	.	.	.	.	.	g	.	.	.	.	.	.	.	.	.	.	c	.	.	.	.	.	.	.	.	.	.	.	.	.	.	.	.	.	.
H48	Thailand (1)*	1	.	.	.	.	.	.	.	.	.	.	.	.	.	.	.	.	.	g	.	.	.	.	.	.	c	.	.	.	c	.	.	.	.	.	.	.	.	.	.	a	.	.	.	.	.	.	.
H49	Thailand (1)*	1	.	.	.	.	.	.	.	.	.	.	.	.	.	.	.	.	.	g	.	.	.	.	.	.	.	.	.	.	c	.	a	.	.	.	.	.	.	.	.	a	.	.	.	.	.	.	.
H50	Thailand (1)*	1	.	.	.	.	.	.	.	.	.	.	.	.	.	.	.	.	.	g	.	.	.	.	.	.	.	.	.	.	c	.	.	.	.	.	.	.	.	.	.	.	.	.	.	.	.	.	.
H51	Thailand (1)*	1	.	.	.	.	.	.	.	.	.	.	.	.	.	.	.	.	.	g	.	.	.	.	.	.	.	.	.	.	c	.	a	.	.	.	.	.	.	.	.	a	.	.	.	t	.	.	.
H52	Papua New Guinea (2)*	2	.	.	.	.	.	.	.	.	.	.	.	.	.	.	.	.	.	.	.	.	.	.	.	.	.	.	.	.	c	.	a	.	.	.	.	.	.	.	.	.	.	.	.	.	.	.	.
H53	IND (1)*	1	.	.	.	.	.	.	.	.	.	.	.	.	.	.	.	.	.	.	.	.	.	.	.	.	.	.	.	.	c	.	a	.	.	.	.	.	.	.	.	.	.	.	.	.	.	.	.
	(number of isolates)	108	aminoacid changes
			Gly			Lys			Asn			Lys			Thr			-			Val			Lys			Gln			Thr			Lys			Arg			Asn			Met			Val			Lys
A, lineage PvSM-A
B, lineage PvSM-B
* Plasmo DB sequences
[truncated: 64 more columns]
